# Supplementary material for: ROS Suppression by Egg White Hydrolysate in DOCA-Salt Rats—An Alternative Tool against Vascular Dysfunction in Severe Hypertension
Source: Antioxidants (Basel). 2022 Aug 30;11(9):1713. doi: 10.3390/antiox11091713 (PMC9495903; doi:10.3390/antiox11091713)
Supplement: Supplementary file 1 [file antioxidants-11-01713-s001.zip]

Archive with 1 entries (1 files):
- antioxidants-1861472-supplementary.pdf
